# Supplementary material for: It’s who, not what that matters: personal relevance and early face processing
Source: Soc Cogn Affect Neurosci. 2023 Apr 20;18(1):nsad021. doi: 10.1093/scan/nsad021 (PMC10176112; doi:10.1093/scan/nsad021)
Supplement: nsad021_Supp [file nsad021_supp.zip]

Archive with 1 entries (1 files):
- scan-22-101-File004.docx
